# Supplementary material for: Dysbiosis of Cervical and Vaginal Microbiota Associated With Cervical Intraepithelial Neoplasia
Source: Front Cell Infect Microbiol. 2022 Feb 14;12:767693. doi: 10.3389/fcimb.2022.767693 (PMC8885166; doi:10.3389/fcimb.2022.767693)
Supplement: Supplementary file 1 [file DataSheet_1.xlsx]

## Sheet: Supplementary Table 1
Supplementary table 1. List of the detected bacterial genera and their prevalence in study subjects.
taxid	Phylum	Class	Order	Family	Genus	prevalence in control, in vagina	prevalence in CIN, in vagina	prevalence in control, in cervix	prevalence in CIN, in cervix
tax_4	Actinobacteria	Actinobacteria_c	Corynebacteriales	Nocardiaceae	Rhodococcus	12	19	22	30
tax_8	Actinobacteria	Coriobacteriia	Coriobacteriales	Coriobacteriaceae	Atopobium	46	29	38	34
tax_5	Actinobacteria	Actinobacteria_c	Micrococcales	Microbacteriaceae	Microbacterium	14	15	18	31
tax_6	Actinobacteria	Actinobacteria_c	Micrococcales	Micrococcaceae	Kocuria	4	1	9	8
tax_9	Actinobacteria	Coriobacteriia	Coriobacteriales	Coriobacteriaceae	KQ959671_g	7	3	6	1
tax_10	Actinobacteria	Coriobacteriia	Coriobacteriales	Coriobacteriaceae	Other	24	16	19	18
tax_1	Actinobacteria	Actinobacteria_c	Bifidobacteriales	Bifidobacteriaceae	Alloscardovia	1	0	2	0
tax_3	Actinobacteria	Actinobacteria_c	Bifidobacteriales	Bifidobacteriaceae	Gardnerella	59	45	54	52
tax_7	Actinobacteria	Actinobacteria_c	Propionibacteriales	Propionibacteriaceae	Propionibacterium	8	9	13	20
tax_2	Actinobacteria	Actinobacteria_c	Bifidobacteriales	Bifidobacteriaceae	Bifidobacterium	25	18	26	36
tax_14	Bacteroidetes	Bacteroidia	Bacteroidales	Prevotellaceae	Prevotella	57	37	51	48
tax_11	Bacteroidetes	Bacteroidia	Bacteroidales	Bacteroidaceae	Bacteroides	43	28	40	45
tax_12	Bacteroidetes	Bacteroidia	Bacteroidales	Porphyromonadaceae	Porphyromonas	15	8	12	8
tax_16	Bacteroidetes	Sphingobacteriia	Sphingobacteriales	Chitinophagaceae	Sediminibacterium	11	13	14	30
tax_15	Bacteroidetes	Flavobacteria	Flavobacteriales	Flavobacteriaceae	Chryseobacterium	14	13	11	28
tax_13	Bacteroidetes	Bacteroidia	Bacteroidales	Prevotellaceae	Alloprevotella	4	5	8	5
tax_17	Chlamydiae	Chlamydiae_c	Chlamydiales	Chlamydiaceae	Chlamydia	5	1	6	1
tax_53	Firmicutes	Tissierellia	Tissierellales	Peptoniphilaceae	Finegoldia	42	21	26	28
tax_42	Firmicutes	Clostridia	Clostridiales	Ruminococcaceae	KQ959578_g	31	12	25	17
tax_26	Firmicutes	Clostridia	Clostridiales	Lachnospiraceae	Blautia	9	17	14	28
tax_38	Firmicutes	Clostridia	Clostridiales	Peptostreptococcaceae	Peptostreptococcus	16	5	16	11
tax_39	Firmicutes	Clostridia	Clostridiales	Peptostreptococcaceae	Romboutsia	5	11	8	22
tax_30	Firmicutes	Clostridia	Clostridiales	Lachnospiraceae	EU728721_g	4	0	5	4
tax_32	Firmicutes	Clostridia	Clostridiales	Lachnospiraceae	Fusicatenibacter	9	14	12	24
tax_55	Firmicutes	Tissierellia	Tissierellales	Peptoniphilaceae	Peptoniphilus	40	26	36	23
tax_54	Firmicutes	Tissierellia	Tissierellales	Peptoniphilaceae	Parvimonas	25	13	21	16
tax_25	Firmicutes	Clostridia	Clostridiales	Lachnospiraceae	Agathobacter	14	18	18	30
tax_43	Firmicutes	Clostridia	Clostridiales	Ruminococcaceae	Subdoligranulum	9	13	20	24
tax_37	Firmicutes	Clostridia	Clostridiales	Lachnospiraceae	Ruminococcus_g4	7	11	10	22
tax_31	Firmicutes	Clostridia	Clostridiales	Lachnospiraceae	Eisenbergiella	3	6	4	14
tax_28	Firmicutes	Clostridia	Clostridiales	Lachnospiraceae	Clostridium_g24	11	15	13	22
tax_29	Firmicutes	Clostridia	Clostridiales	Lachnospiraceae	Dorea	11	14	15	20
tax_50	Firmicutes	Tissierellia	Tissierellales	Peptoniphilaceae	Anaerococcus	38	25	28	28
tax_34	Firmicutes	Clostridia	Clostridiales	Lachnospiraceae	Lachnospira	9	12	8	15
tax_27	Firmicutes	Clostridia	Clostridiales	Lachnospiraceae	Clostridium_g21	12	15	16	22
tax_52	Firmicutes	Tissierellia	Tissierellales	Peptoniphilaceae	Fenollaria	17	9	8	6
tax_51	Firmicutes	Tissierellia	Tissierellales	Peptoniphilaceae	Ezakiella	9	4	8	4
tax_21	Firmicutes	Bacilli	Lactobacillales	Aerococcaceae	Granulicatella	3	5	3	8
tax_46	Firmicutes	Negativicutes	Selenomonadales	Selenomonadaceae	Megamonas	7	9	20	16
tax_20	Firmicutes	Bacilli	Lactobacillales	Aerococcaceae	Aerococcus	22	23	22	23
tax_49	Firmicutes	Negativicutes	Veillonellales	Veillonellaceae	Veillonella	10	6	6	5
tax_35	Firmicutes	Clostridia	Clostridiales	Lachnospiraceae	Other	4	2	2	1
tax_33	Firmicutes	Clostridia	Clostridiales	Lachnospiraceae	Howardella	10	11	8	7
tax_45	Firmicutes	Erysipelotrichi	Erysipelotrichales	Erysipelotrichaceae	Catenibacterium	3	4	8	6
tax_22	Firmicutes	Bacilli	Lactobacillales	Enterococcaceae	Enterococcus	4	2	7	9
tax_41	Firmicutes	Clostridia	Clostridiales	Ruminococcaceae	Faecalibacterium	33	30	33	38
tax_48	Firmicutes	Negativicutes	Veillonellales	Veillonellaceae	Megasphaera	20	14	24	23
tax_18	Firmicutes	Bacilli	Bacillales	Gemella_f	Gemella	21	15	10	17
tax_23	Firmicutes	Bacilli	Lactobacillales	Lactobacillaceae	Lactobacillus	58	50	56	53
tax_47	Firmicutes	Negativicutes	Veillonellales	Veillonellaceae	Dialister	35	27	31	30
tax_44	Firmicutes	Erysipelotrichi	Erysipelotrichales	Erysipelotrichaceae	Bulleidia	7	5	7	6
tax_40	Firmicutes	Clostridia	Clostridiales	Ruminococcaceae	Ercella	3	3	4	2
tax_24	Firmicutes	Bacilli	Lactobacillales	Streptococcaceae	Streptococcus	27	24	29	35
tax_36	Firmicutes	Clostridia	Clostridiales	Lachnospiraceae	Roseburia	21	18	25	25
tax_19	Firmicutes	Bacilli	Bacillales	Staphylococcaceae	Staphylococcus	15	14	22	33
tax_57	Fusobacteria	Fusobacteria_c	Fusobacteriales	Leptotrichiaceae	Sneathia	41	24	34	41
tax_56	Fusobacteria	Fusobacteria_c	Fusobacteriales	Fusobacteriaceae	Fusobacterium	20	18	21	18
tax_64	Proteobacteria	Alphaproteobacteria	Sphingomonadales	Erythrobacteraceae	Porphyrobacter	6	16	14	27
tax_58	Proteobacteria	Alphaproteobacteria	Caulobacterales	Caulobacteraceae	Brevundimonas	8	14	15	34
tax_69	Proteobacteria	Betaproteobacteria	Burkholderiales	Comamonadaceae	Curvibacter	13	20	18	32
tax_81	Proteobacteria	Gammaproteobacteria	Xanthomonadales	Xanthomonadaceae	Stenotrophomonas	35	33	30	46
tax_66	Proteobacteria	Alphaproteobacteria	Sphingomonadales	Sphingomonadaceae	Sphingomonas	26	27	23	41
tax_75	Proteobacteria	Deltaproteobacteria	Bdellovibrionales	Bacteriovoracaceae	Peredibacter	8	12	12	21
tax_67	Proteobacteria	Betaproteobacteria	Burkholderiales	Comamonadaceae	Aquabacterium	16	19	28	34
tax_80	Proteobacteria	Gammaproteobacteria	Pseudomonadales	Pseudomonadaceae	Pseudomonas	19	11	34	39
tax_73	Proteobacteria	Betaproteobacteria	Methylophilales	Methylophilaceae	Other	3	6	7	13
tax_61	Proteobacteria	Alphaproteobacteria	Rhizobiales	Bradyrhizobiaceae	Afipia	5	8	9	19
tax_72	Proteobacteria	Betaproteobacteria	Methylophilales	Methylophilaceae	Methylophilus	9	12	15	30
tax_60	Proteobacteria	Alphaproteobacteria	Rhizobiales	Bosea_f	Bosea	15	17	16	35
tax_70	Proteobacteria	Betaproteobacteria	Burkholderiales	Comamonadaceae	Delftia	7	9	12	20
tax_59	Proteobacteria	Alphaproteobacteria	Caulobacterales	Caulobacteraceae	Caulobacter	5	7	15	27
tax_68	Proteobacteria	Betaproteobacteria	Burkholderiales	Comamonadaceae	Comamonas	15	15	20	29
tax_78	Proteobacteria	Gammaproteobacteria	Pseudomonadales	Moraxellaceae	Acinetobacter	10	10	22	29
tax_76	Proteobacteria	Gammaproteobacteria	Enterobacteriales	Enterobacteriaceae	Escherichia	27	22	39	37
tax_62	Proteobacteria	Alphaproteobacteria	Rhizobiales	Pleomorphomonas_f	Prosthecomicrobium_g1	15	10	14	22
tax_65	Proteobacteria	Alphaproteobacteria	Sphingomonadales	Sphingomonadaceae	Novosphingobium	30	24	36	41
tax_79	Proteobacteria	Gammaproteobacteria	Pseudomonadales	Moraxellaceae	Enhydrobacter	13	9	27	24
tax_77	Proteobacteria	Gammaproteobacteria	Enterobacteriales	Enterobacteriaceae	Klebsiella	9	7	18	26
tax_63	Proteobacteria	Alphaproteobacteria	Rhizobiales	Rhizobiaceae	Rhizobium	13	12	19	23
tax_71	Proteobacteria	Betaproteobacteria	Burkholderiales	Ralstonia_f	Ralstonia	9	7	25	22
tax_74	Proteobacteria	Betaproteobacteria	Neisseriales	Neisseriaceae	Neisseria	2	2	1	2
tax_82	Saccharibacteria_TM7	Saccharimonas_c	Saccharimonas_o	Saccharimonas_f	AF125206_g	7	1	3	3
tax_84	Tenericutes	Mollicutes	Mycoplasmatales	Mycoplasmataceae_f1	Mycoplasma_g19	4	0	2	2
tax_85	Tenericutes	Mollicutes	Mycoplasmatales	Mycoplasmataceae_f1	Ureaplasma	45	32	31	38
tax_83	Tenericutes	Mollicutes	Mycoplasmatales	Mycoplasmataceae	Mycoplasma_g4	19	12	15	9
tax_86	Verrucomicrobia	Verrucomicrobiae	Verrucomicrobiales	Akkermansiaceae	Akkermansia	3	7	8	23

## Sheet: Supplementary Table 2
Supplementary table 2. Top significant abundant OTUs associated with CIN.
otuid	order_cervix	order_vagina	p.val_cervix	p.val_vagina	log2fc_cervix	log2fc_vagina	Kingdom	Phylum	Class	Order	Family	Genus	z_score_cervix	z_score_vagina
OTU_10	64	14	0.11708	0.00803099	-1.52756	-0.708744	Bacteria	Firmicutes	Clostridia	Clostridiales	Ruminococcaceae	KQ959578_g	-1.18971	-2.4075
OTU_11	93	52	0.255163	0.0717884	-1.05668	-0.749804	Bacteria	Actinobacteria	Actinobacteria_c	Bifidobacteriales	Bifidobacteriaceae	Gardnerella	-0.65833	-1.4626
OTU_119	7	33	7.63369e-05	0.0356406	1.32185	2.25353	Bacteria	Proteobacteria	Alphaproteobacteria	Caulobacterales	Caulobacteraceae	Brevundimonas	3.78668	1.80368
OTU_125	35	79	0.0258619	0.143468	0.131343	0.0641906	Bacteria	Firmicutes	Clostridia	Clostridiales	Lachnospiraceae	Agathobacter	1.94543	1.06487
OTU_127	59	96	0.103624	0.206849	1.29701	-1.16456	Bacteria	Bacteroidetes	Bacteroidia	Bacteroidales	Bacteroidaceae	Bacteroides	1.26117	-0.817403
OTU_143	41	40	0.0335618	0.0583178	-5.9533	-1.15788	Bacteria	Firmicutes	Negativicutes	Veillonellales	Veillonellaceae	Dialister	-1.83085	-1.56905
OTU_150	33	83	0.0201081	0.153938	-1.18889	0.733832	Bacteria	Firmicutes	Clostridia	Clostridiales	Lachnospiraceae	Ruminococcus_g4	-2.05152	1.01969
OTU_151	5	1	9.69059e-06	0.000632224	3.55032	3.15941	Bacteria	Proteobacteria	Gammaproteobacteria	Xanthomonadales	Xanthomonadaceae	Stenotrophomonas	4.2719	3.22393
OTU_154	12	37	0.00086819	0.0510039	0.944593	1.44638	Bacteria	Proteobacteria	Betaproteobacteria	Burkholderiales	Comamonadaceae	Curvibacter	3.13197	1.6352
OTU_155	16	23	0.00276742	0.0166747	1.64687	2.03722	Bacteria	Firmicutes	Clostridia	Clostridiales	Lachnospiraceae	Blautia	2.77414	2.12785
OTU_156	38	81	0.0324595	0.151622	-8.93407	-4.20061	Bacteria	Chlamydiae	Chlamydiae_c	Chlamydiales	Chlamydiaceae	Chlamydia	-1.84582	-1.0295
OTU_162	28	67	0.0135703	0.102971	0.946923	1.69411	Bacteria	Proteobacteria	Betaproteobacteria	Burkholderiales	Comamonadaceae	Aquabacterium	2.20949	1.2648
OTU_174	23	53	0.0086029	0.072722	1.29337	0.149345	Bacteria	Firmicutes	Clostridia	Clostridiales	Lachnospiraceae	Fusicatenibacter	2.38228	1.45581
OTU_175	76	88	0.176037	0.186506	-0.848873	0.102236	Bacteria	Firmicutes	Clostridia	Clostridiales	Lachnospiraceae	Dorea	-0.930574	0.890845
OTU_176	11	43	0.000710331	0.0588299	-1.1103	-0.22516	Bacteria	Firmicutes	Clostridia	Clostridiales	Peptostreptococcaceae	Romboutsia	-3.19042	-1.56467
OTU_179	100	78	0.278218	0.143103	-1.97036	-5.46035	Bacteria	Firmicutes	Bacilli	Lactobacillales	Lactobacillaceae	Lactobacillus	-0.588144	-1.06648
OTU_182	97	99	0.265766	0.217459	-2.69558	-2.17904	Bacteria	Firmicutes	Clostridia	Clostridiales	Ruminococcaceae	KQ959578_g	-0.62567	-0.780803
OTU_191	25	66	0.0090268	0.101445	2.33442	2.82818	Bacteria	Proteobacteria	Deltaproteobacteria	Bdellovibrionales	Bacteriovoracaceae	Peredibacter	2.36452	1.27336
OTU_197	71	58	0.169316	0.0822144	-1.95644	-8.83601	Bacteria	Bacteroidetes	Bacteroidia	Bacteroidales	Prevotellaceae	Prevotella	-0.95687	-1.39033
OTU_208	19	10	0.00549711	0.0058858	2.14133	1.81255	Bacteria	Proteobacteria	Alphaproteobacteria	Sphingomonadales	Erythrobacteraceae	Porphyrobacter	2.54288	2.51892
OTU_225	96	80	0.264126	0.148842	0.138653	2.04876	Bacteria	Firmicutes	Clostridia	Clostridiales	Ruminococcaceae	Subdoligranulum	0.630676	1.04141
OTU_25	30	25	0.016411	0.020405	1.81107	4.82024	Bacteria	Actinobacteria	Actinobacteria_c	Corynebacteriales	Nocardiaceae	Rhodococcus	2.13425	2.04545
OTU_30	92	74	0.251256	0.125519	-0.0111012	-1.42756	Bacteria	Tenericutes	Mollicutes	Mycoplasmatales	Mycoplasmataceae_f1	Ureaplasma	-0.670542	-1.14783
OTU_32	94	57	0.256537	0.0808346	1.21358	-0.0145355	Bacteria	Firmicutes	Tissierellia	Tissierellales	Peptoniphilaceae	Peptoniphilus	0.654058	-1.39948
OTU_359	14	65	0.00136116	0.0966815	2.0738	3.12101	Bacteria	Verrucomicrobia	Verrucomicrobiae	Verrucomicrobiales	Akkermansiaceae	Akkermansia	2.99747	1.30069
OTU_38	1	60	2.15026e-06	0.0894447	4.31778	-0.0786386	Bacteria	Proteobacteria	Alphaproteobacteria	Sphingomonadales	Sphingomonadaceae	Sphingomonas	4.5963	-1.34418
OTU_397	50	56	0.0711593	0.0803449	-1.22753	-1.43456	Bacteria	Firmicutes	Bacilli	Lactobacillales	Streptococcaceae	Streptococcus	-1.46721	-1.40276
OTU_4	68	2	0.150231	0.00088675	-0.324873	-0.598608	Bacteria	Actinobacteria	Actinobacteria_c	Bifidobacteriales	Bifidobacteriaceae	Gardnerella	-1.03544	-3.12575
OTU_44	9	89	0.000454568	0.191881	3.57471	4.03295	Bacteria	Actinobacteria	Actinobacteria_c	Micrococcales	Microbacteriaceae	Microbacterium	3.31723	0.870986
OTU_46	77	45	0.17854	0.0637304	-0.146101	-2.52641	Bacteria	Actinobacteria	Actinobacteria_c	Bifidobacteriales	Bifidobacteriaceae	Gardnerella	-0.920942	-1.52419
OTU_5	63	27	0.116223	0.0241155	1.07156	1.86218	Bacteria	Fusobacteria	Fusobacteria_c	Fusobacteriales	Leptotrichiaceae	Sneathia	1.19408	1.97533
OTU_50	83	31	0.207929	0.0283372	-4.31628	-4.58339	Bacteria	Firmicutes	Clostridia	Clostridiales	Peptostreptococcaceae	Peptostreptococcus	-0.81363	-1.90581
OTU_61	10	28	0.00069221	0.0243613	0.426418	0.960938	Bacteria	Actinobacteria	Actinobacteria_c	Bifidobacteriales	Bifidobacteriaceae	Bifidobacterium	3.19788	1.97101
OTU_68	87	15	0.220628	0.00828752	0.586137	0.315313	Bacteria	Actinobacteria	Actinobacteria_c	Bifidobacteriales	Bifidobacteriaceae	Gardnerella	0.770073	2.396
OTU_71	3	44	5.38041e-06	0.0598669	3.63772	0.968897	Bacteria	Proteobacteria	Gammaproteobacteria	Xanthomonadales	Xanthomonadaceae	Stenotrophomonas	4.40129	1.55589
OTU_89	22	90	0.00808103	0.195491	4.6415	0.904828	Bacteria	Firmicutes	Clostridia	Clostridiales	Lachnospiraceae	Eisenbergiella	2.40524	0.857839
OTU_90	6	18	1.30915e-05	0.00938911	3.20409	2.47294	Bacteria	Proteobacteria	Gammaproteobacteria	Xanthomonadales	Xanthomonadaceae	Stenotrophomonas	4.20435	2.3499

## Sheet: Supplementary Table 3
Supplementary table 3. Top significant differential genera associated with CIN in vagina (P < 0.05).
taxid	Nobs.HC	mean.HC	sd.HC	Nobs.CIN	mean.CIN	sd.CIN	p.val	p.fdr	Phylum	Class	Order	Family	Genus	log2fc	log10p
tax_53	42	0.00249001	0.00942783	21	0.00242714	0.014715	0.00108877	0.0947234	Firmicutes	Tissierellia	Tissierellales	Peptoniphilaceae	Finegoldia	-0.0368923	2.96306
tax_64	6	2.49992e-05	9.36617e-05	16	8.60165e-05	0.000288699	0.00604218	0.180035	Proteobacteria	Alphaproteobacteria	Sphingomonadales	Erythrobacteraceae	Porphyrobacter	1.78273	2.21881
tax_14	57	0.0515162	0.0840549	37	0.0293355	0.0548624	0.00808759	0.180035	Bacteroidetes	Bacteroidia	Bacteroidales	Prevotellaceae	Prevotella	-0.812379	2.09218
tax_42	31	0.00811409	0.0266617	12	0.00489362	0.0167736	0.00827747	0.180035	Firmicutes	Clostridia	Clostridiales	Ruminococcaceae	KQ959578_g	-0.729527	2.0821
tax_26	9	7.91431e-05	0.000351644	17	0.000322072	0.00123232	0.0163118	0.283826	Firmicutes	Clostridia	Clostridiales	Lachnospiraceae	Blautia	2.02485	1.7875
tax_4	12	0.000274161	0.000844328	19	0.0077716	0.0462915	0.0199978	0.289968	Actinobacteria	Actinobacteria_c	Corynebacteriales	Nocardiaceae	Rhodococcus	4.82512	1.69902
tax_38	16	0.00851077	0.0438293	5	0.000356028	0.00154429	0.0283372	0.352191	Firmicutes	Clostridia	Clostridiales	Peptostreptococcaceae	Peptostreptococcus	-4.57923	1.54764
tax_58	8	4.66539e-05	0.00019819	14	0.000222031	0.000550225	0.0364018	0.395869	Proteobacteria	Alphaproteobacteria	Caulobacterales	Caulobacteraceae	Brevundimonas	2.25069	1.43888

## Sheet: Supplementary Table 4
Supplementary table 4. Top significant differential genera associated with CIN in cervix (P < 0.05).
taxid	Nobs.HC	mean.HC	sd.HC	Nobs.CIN	mean.CIN	sd.CIN	p.val	p.fdr	Phylum	Class	Order	Family	Genus	log2fc	log10p
tax_66	23	0.000657154	0.00175793	41	0.0131191	0.0250686	1.46117e-06	6.62725e-05	Proteobacteria	Alphaproteobacteria	Sphingomonadales	Sphingomonadaceae	Sphingomonas	4.3193	5.8353
tax_81	30	0.00140798	0.00321685	46	0.0137784	0.0219052	1.52351e-06	6.62725e-05	Proteobacteria	Gammaproteobacteria	Xanthomonadales	Xanthomonadaceae	Stenotrophomonas	3.29072	5.81716
tax_60	16	0.000155363	0.00046525	35	0.00240179	0.00521835	6.01362e-06	0.000174395	Proteobacteria	Alphaproteobacteria	Rhizobiales	Bosea_f	Bosea	3.95039	5.22086
tax_58	15	0.00040808	0.0015315	34	0.00103291	0.00196725	5.01809e-05	0.00109143	Proteobacteria	Alphaproteobacteria	Caulobacterales	Caulobacteraceae	Brevundimonas	1.33979	4.29946
tax_15	11	0.000217863	0.000786495	28	0.00150082	0.00285747	0.000126917	0.00220836	Bacteroidetes	Flavobacteria	Flavobacteriales	Flavobacteriaceae	Chryseobacterium	2.78426	3.89648
tax_5	18	0.000796459	0.00424689	31	0.0094836	0.031172	0.000714564	0.00921017	Actinobacteria	Actinobacteria_c	Micrococcales	Microbacteriaceae	Microbacterium	3.57376	3.14596
tax_16	14	0.00103134	0.00527158	30	0.00210555	0.00811312	0.000741048	0.00921017	Bacteroidetes	Sphingobacteriia	Sphingobacteriales	Chitinophagaceae	Sediminibacterium	1.02968	3.13015
tax_69	18	0.000425037	0.00175051	32	0.00082792	0.00204919	0.000885911	0.00963428	Proteobacteria	Betaproteobacteria	Burkholderiales	Comamonadaceae	Curvibacter	0.961904	3.05261
tax_39	8	0.000385622	0.00267703	22	0.000180174	0.000411428	0.00133348	0.0110537	Firmicutes	Clostridia	Clostridiales	Peptostreptococcaceae	Romboutsia	-1.0978	2.87501
tax_72	15	0.000808984	0.00387345	30	0.000912186	0.00308312	0.00138704	0.0110537	Proteobacteria	Betaproteobacteria	Methylophilales	Methylophilaceae	Methylophilus	0.173217	2.85791
tax_86	8	0.00016519	0.000925985	23	0.00069713	0.00369083	0.0013976	0.0110537	Verrucomicrobia	Verrucomicrobiae	Verrucomicrobiales	Akkermansiaceae	Akkermansia	2.0773	2.85462
tax_26	14	0.000246411	0.00070303	28	0.000772652	0.00156204	0.0030289	0.0219596	Firmicutes	Clostridia	Clostridiales	Lachnospiraceae	Blautia	1.64875	2.51871
tax_65	36	0.00127773	0.00328284	41	0.00329507	0.00581921	0.00350098	0.0234296	Proteobacteria	Alphaproteobacteria	Sphingomonadales	Sphingomonadaceae	Novosphingobium	1.36673	2.45581
tax_2	26	0.00343249	0.014067	36	0.00632033	0.0144	0.0056277	0.0349721	Actinobacteria	Actinobacteria_c	Bifidobacteriales	Bifidobacteriaceae	Bifidobacterium	0.880746	2.24967
tax_64	14	0.000160726	0.000484143	27	0.000704745	0.00179511	0.00624608	0.0362272	Proteobacteria	Alphaproteobacteria	Sphingomonadales	Erythrobacteraceae	Porphyrobacter	2.1325	2.20439
tax_31	4	5.80404e-05	0.000381378	14	0.00145275	0.0101156	0.00764368	0.0415625	Firmicutes	Clostridia	Clostridiales	Lachnospiraceae	Eisenbergiella	4.64558	2.1167
tax_32	12	0.000133014	0.00037194	24	0.000333747	0.000595614	0.00824326	0.0417862	Firmicutes	Clostridia	Clostridiales	Lachnospiraceae	Fusicatenibacter	1.32717	2.0839
tax_59	15	0.000170545	0.000733484	27	0.000337255	0.000904979	0.00864541	0.0417862	Proteobacteria	Alphaproteobacteria	Caulobacterales	Caulobacteraceae	Caulobacter	0.98369	2.06321
tax_75	12	0.00014465	0.000650914	21	0.000720688	0.0012807	0.00915806	0.0419343	Proteobacteria	Deltaproteobacteria	Bdellovibrionales	Bacteriovoracaceae	Peredibacter	2.3168	2.0382
tax_4	22	0.00675306	0.0398896	30	0.0236849	0.0902239	0.012247	0.0532745	Actinobacteria	Actinobacteria_c	Corynebacteriales	Nocardiaceae	Rhodococcus	1.81036	1.91197
tax_67	28	0.00045092	0.00127298	34	0.000876835	0.00128217	0.0130975	0.0537626	Proteobacteria	Betaproteobacteria	Burkholderiales	Comamonadaceae	Aquabacterium	0.959433	1.88281
tax_19	22	0.0018354	0.0106792	33	0.000871887	0.00144865	0.0135951	0.0537626	Firmicutes	Bacilli	Bacillales	Staphylococcaceae	Staphylococcus	-1.07388	1.86662
tax_37	10	0.000396351	0.00228191	22	0.000176389	0.000349363	0.0205147	0.0758501	Firmicutes	Clostridia	Clostridiales	Lachnospiraceae	Ruminococcus_g4	-1.16802	1.68793
tax_61	9	0.000840305	0.00415863	19	0.000627097	0.00221155	0.0209242	0.0758501	Proteobacteria	Alphaproteobacteria	Rhizobiales	Bradyrhizobiaceae	Afipia	-0.422225	1.67935
tax_78	22	0.000914306	0.00481257	29	0.00137623	0.00279982	0.0234368	0.0815601	Proteobacteria	Gammaproteobacteria	Pseudomonadales	Moraxellaceae	Acinetobacter	0.589972	1.6301
tax_68	20	0.00381465	0.0199749	29	0.00375228	0.0139967	0.0249897	0.0836192	Proteobacteria	Betaproteobacteria	Burkholderiales	Comamonadaceae	Comamonas	-0.0237844	1.60224
tax_25	18	0.000449083	0.00111353	30	0.00050339	0.00115394	0.0318535	0.102639	Firmicutes	Clostridia	Clostridiales	Lachnospiraceae	Agathobacter	0.164696	1.49684

## Sheet: Supplementary Table 5
Supplementary table 5. Differential abundance genus associated with clinical characteristics in cervix detected by multivariate analysis MaAsLin .
feature	Phylum	Class	Order	Family	Genus	clinical characteristics	Effect size	stderr	N	N.not.0	pval	qval
tax_68	Proteobacteria	Betaproteobacteria	Burkholderiales	Comamonadaceae	Comamonas	CIN	3.33047	0.751185	99	47	2.58427e-05	0.00559051
tax_63	Proteobacteria	Alphaproteobacteria	Rhizobiales	Rhizobiaceae	Rhizobium	CIN	3.72327	0.859196	99	41	3.77737e-05	0.00559051
tax_30	Firmicutes	Clostridia	Clostridiales	Lachnospiraceae	EU728721_g	HPV-positive	-3.72422	1.03952	99	10	0.000548826	0.0489416
tax_80	Proteobacteria	Gammaproteobacteria	Pseudomonadales	Pseudomonadaceae	Pseudomonas	CIN	2.24668	0.637047	99	49	0.000661373	0.0489416
tax_15	Bacteroidetes	Flavobacteria	Flavobacteriales	Flavobacteriaceae	Chryseobacterium	BMI	0.660392	0.192998	99	27	0.000933796	0.0502402
tax_58	Proteobacteria	Alphaproteobacteria	Caulobacterales	Caulobacteraceae	Brevundimonas	CIN	1.54281	0.454428	99	35	0.00101838	0.0502402
tax_72	Proteobacteria	Betaproteobacteria	Methylophilales	Methylophilaceae	Methylophilus	CIN	1.87747	0.592882	99	34	0.00209859	0.0875731
tax_71	Proteobacteria	Betaproteobacteria	Burkholderiales	Ralstonia_f	Ralstonia	CIN	2.06992	0.661814	99	29	0.00236684	0.0875731
tax_75	Proteobacteria	Deltaproteobacteria	Bdellovibrionales	Bacteriovoracaceae	Peredibacter	BMI	0.564007	0.185394	99	26	0.00306875	0.100218
tax_69	Proteobacteria	Betaproteobacteria	Burkholderiales	Comamonadaceae	Curvibacter	CIN	1.32037	0.443294	99	38	0.00371235	0.100218
tax_73	Proteobacteria	Betaproteobacteria	Methylophilales	Methylophilaceae	Other	CIN	2.7679	0.929621	99	17	0.00372434	0.100218
tax_30	Firmicutes	Clostridia	Clostridiales	Lachnospiraceae	EU728721_g	Age	-1.54087	0.530126	99	10	0.0045883	0.109368
tax_67	Proteobacteria	Betaproteobacteria	Burkholderiales	Comamonadaceae	Aquabacterium	CIN	1.0788	0.37317	99	41	0.00480335	0.109368
tax_4	Actinobacteria	Actinobacteria_c	Corynebacteriales	Nocardiaceae	Rhodococcus	BMI	0.532677	0.19425	99	30	0.0073479	0.151486
tax_75	Proteobacteria	Deltaproteobacteria	Bdellovibrionales	Bacteriovoracaceae	Peredibacter	CIN	1.28267	0.470427	99	26	0.00767664	0.151486
tax_79	Proteobacteria	Gammaproteobacteria	Pseudomonadales	Moraxellaceae	Enhydrobacter	CIN	0.996592	0.375425	99	38	0.00937342	0.169765
tax_56	Fusobacteria	Fusobacteria_c	Fusobacteriales	Fusobacteriaceae	Fusobacterium	CIN	1.16283	0.440432	99	37	0.00975003	0.169765
tax_21	Firmicutes	Bacilli	Lactobacillales	Aerococcaceae	Granulicatella	CIN	2.6738	1.07435	99	10	0.0146376	0.240708
